# Supplementary material for: Blood transcriptional biomarkers of acute viral infection for detection of pre-symptomatic SARS-CoV-2 infection: a nested, case-control diagnostic accuracy study
Source: Lancet Microbe. 2021 Oct;2(10):e508–17. doi: 10.1016/S2666-5247(21)00146-4 (PMC8260104; doi:10.1016/S2666-5247(21)00146-4)
Supplement: Supplementary appendix 2 [file mmc2.xlsx]

## Sheet: all-signatures_viral-biomarkers
Upstream Regulator	Molecule Type	Activation z-score	FDR	-log10FDR	Target Molecules in Dataset	Mechanistic Network
IFNA2	cytokine	5.566	3.08e-44	43.5114	ADGRE1,CCL2,CEACAM1,DDX58,GBP1,GBP2,HERC5,HERC6,IFI27,IFI44,IFI44L,IFI6,IFIH1,IFIT1,IFIT2,IFIT3,IFIT5,IRF9,ISG15,LAMP3,LAPTM4B,LGALS3BP,LILRB2,LY6E,MX1,NT5E,OAS1,OAS2,OAS3,OASL,PARP12,PLSCR1,RSAD2,SEPTIN4,SOCS1,SOCS2,SP100,TNFSF10,USP18,XAF1,ZBP1	76 (16)
IFNL1	cytokine	5.281	2.08e-40	39.6819	ATF3,DDX58,GBP1,HERC5,HERC6,IFI27,IFI44,IFI44L,IFI6,IFIH1,IFIT1,IFIT2,IFIT3,IFIT5,IRF9,ISG15,LAMP3,LGALS3BP,MX1,OAS1,OAS2,OAS3,OASL,PLSCR1,RSAD2,RTP4,SP100,USP18,XAF1	80 (15)
STAT1	transcription regulator	4.855	7.03e-28	27.153	ARG1,CCL2,CEACAM1,FGL2,GBP1,GBP2,HERC6,IFI27,IFI44,IFI44L,IFI6,IFIH1,IFIT1,IFIT2,IFIT3,IRF2,IRF9,ISG15,LY6E,MX1,OAS1,OAS2,OAS3,OASL,PLSCR1,RSAD2,RTP4,RUNX1,SERPING1,SOCS1,TNFSF10,USP18,XAF1,ZBP1	79 (15)
IRF7	transcription regulator	5.066	7.03e-28	27.153	ADAR,DDX58,GBP1,HERC5,IFI44,IFI44L,IFI6,IFIH1,IFIT1,IFIT2,IFIT3,IRF9,ISG15,MX1,OAS1,OAS2,OAS3,OASL,PARP12,PLSCR1,RSAD2,RTP4,SOCS1,TNFSF10,USP18,XAF1,ZBP1	65 (12)
IRF1	transcription regulator	4.722	1.8e-25	24.7447	CCL2,CEACAM1,DDX58,FGL2,GBP2,IFI27,IFI44,IFI44L,IFI6,IFIH1,IFIT1,IFIT2,IFIT3,IFIT5,IRF2,IRF9,ISG15,MX1,OAS1,OAS2,OAS3,OASL,RSAD2,SOCS1,TNFSF10,XAF1	79 (15)
PRL	cytokine	4.976	9.56e-25	24.0195	ADAR,CAMK1,CCL2,CTSB,DDX58,HERC5,HERC6,IFI44,IFI44L,IFI6,IFIH1,IFIT1,IFIT3,IFIT5,IRF9,ISG15,LAMP3,LY6E,OAS1,OAS2,OAS3,PARP12,PLSCR1,RSAD2,SOCS1,SOCS2,SP100,USP18,XAF1	75 (18)
IFNG	cytokine	5.925	2.27e-23	22.644	ARG1,ATF3,CCL2,CD38,CEACAM1,CTSB,DDX58,FGL2,GBP1,GBP2,HERC6,IFI27,IFI44,IFI44L,IFI6,IFIH1,IFIT1,IFIT2,IFIT3,IFIT5,IFNGR2,IL1RN,IL7R,IRF2,IRF9,ISG15,LAMP3,LGALS3BP,LY6E,MX1,NLRP3,NOD2,OAS1,OAS2,OAS3,OASL,PLSCR1,POLR2F,PPIA,RSAD2,RTP4,SEPTIN4,SERPING1,SOCS1,SOCS2,SP100,TLR5,TNFAIP6,TNFSF10,USP18,XAF1	81 (19)
STAT2	transcription regulator	2.91	4.02e-22	21.3958	GBP1,IFI27,IFI6,IFIT1,IFIT2,IFIT3,IRF9,ISG15,MX1,OAS1,OAS2,RSAD2,RTP4,SOCS1,TNFSF10,USP18,ZBP1	74 (15)
IFNB1	cytokine	4.605	1.1e-20	19.9586	CCL2,CD38,DDX3Y,DDX58,GBP2,HERC5,IFI27,IFI6,IFIH1,IFIT1,IFIT2,IFIT3,IRF9,ISG15,MX1,NOD2,OAS1,OAS2,PARP12,RPGRIP1,RSAD2,SOCS1,TNFSF10,USP18,XAF1,ZBP1	66 (12)
IFNAR1	transmembrane receptor	2.942	1.71e-20	19.767	ARG1,ATF3,IFI44,IFI6,IFIH1,IFIT2,IFIT3,ISG15,LAMP3,OAS1,OAS2,OAS3,OASL,PARP12,RSAD2,RTP4,SEPTIN4,SOCS1,TNFSF10,USP18,XAF1	70 (13)
IRF3	transcription regulator	4.589	3.12e-19	18.5058	ADAR,CCL2,DDX58,GBP1,IFI27,IFI44,IFI44L,IFI6,IFIH1,IFIT1,IFIT2,IFIT3,ISG15,OAS1,OAS2,OAS3,OASL,PARP12,RSAD2,TNFSF10,USP18,ZBP1	68 (13)
IFNA1/IFNA13	cytokine	3.637	3.43e-17	16.4647	IFI27,IFI6,IFIH1,IFIT1,IFIT2,ISG15,MX1,OAS1,OAS2,PLSCR1,RSAD2,SIGLEC1,SOCS1,ZBP1	76 (16)
IFNAR2	transmembrane receptor	2.236	4.54e-17	16.3429	DDX58,HERC5,IFI44,IFI6,IFIH1,ISG15,LAMP3,OAS1,OAS2,SEPTIN4,TNFSF10,USP18,XAF1	78 (13)
TLR3	transmembrane receptor	3.653	5.65e-17	16.248	ATF3,CCL2,CD38,DDX58,GBP2,HERC5,IFI44,IFI44L,IFI6,IFIH1,IFIT1,IFIT2,IFIT3,IL1RN,ISG15,MX1,OAS1,OASL,RSAD2,SOCS1,TNFSF10,USP18	69 (14)
SPI1	transcription regulator	3.583	1.95e-16	15.71	ADGRE1,C3AR1,HK3,IFI27,IFI44,IFI44L,IFI6,IFIT1,IFIT2,IFIT3,IL1RN,IL7R,IRF9,ISG15,LAMP3,LY6E,MX1,OASL,PARP12,RSAD2,TNFSF10,USP18	44 (5)
IFNL4	cytokine	2.958	4.23e-16	15.3737	DDX58,IFI6,IFIH1,IFIT1,ISG15,MX1,OAS1,OAS2,OASL	55 (7)
IRF5	transcription regulator	3.523	4.23e-16	15.3737	DAPK2,DDX58,IFI44,IFIH1,IFIT1,IFIT2,IFIT3,ISG15,OAS1,OAS2,OASL,PARP12,PLSCR1,RSAD2,TNFSF10	63 (17)
IL21	cytokine	2.926	4.12e-14	13.3851	ARG1,BATF,CD38,FGL2,HERC6,IFIT1,IFIT2,IFIT3,IL7R,ISG15,OAS2,OASL,RSAD2,RUNX1,SOCS1,SOCS2,USP18	79 (18)
EIF2AK2	kinase	3.196	5.44e-14	13.2644	ARG1,ATF3,DDX58,IFI27,IFI6,IFIT1,IFIT5,ISG15,LGALS3BP,OAS1,OAS3,PARP12,PLSCR1,USP18	76 (14)
TNF	cytokine	3.255	1.79e-13	12.7471	ARG1,ATF3,C3AR1,CCL2,CD38,CIB2,CTSB,DDX58,FBL,GBP1,GBP2,GM2A,GNA15,HERC5,HK3,IFI27,IFI6,IFIH1,IFIT1,IFIT3,IFIT5,IFNGR2,IL16,IL1RN,IL7R,ISG15,JUP,LAMP3,MX1,NLRP3,NOD2,OAS1,OAS2,OAS3,OASL,PLSCR1,SMPD1,SOCS1,SOCS2,SORBS1,TLR5,TNFAIP6,TNFSF10,TNIP1	79 (17)
IFNA4	cytokine	3.06	2.13e-11	10.6716	GBP2,IFIH1,IFIT1,IFIT2,ISG15,MX1,OASL,RSAD2,USP18,ZBP1	75 (17)
PML	transcription regulator	3.719	6.66e-11	10.1765	HERC6,IFI27,IFI44,IFI44L,IFIH1,IFIT1,IFIT3,ISG15,JUP,MX1,OAS1,OAS2,OAS3,PLSCR1	70 (15)
TLR9	transmembrane receptor	3.888	9.12e-11	10.04	ATF3,CD38,IFI44L,IFIT1,IFIT2,IFIT3,IRF9,ISG15,MX1,OAS2,OAS3,RSAD2,SMPD1,SOCS1,TNFSF10,USP18	64 (12)
TLR4	transmembrane receptor	2.838	1.35e-10	9.86967	ATF3,BATF,CCL2,CD38,FGL2,GBP2,IFIT2,IFIT3,IRF2,ISG15,MX1,NLRP3,NOD2,OASL,RSAD2,RUNX1,SMPD1,SOCS1,TNFSF10	59 (16)
TLR7	transmembrane receptor	3.525	2.25e-09	8.64782	ATF3,CCL2,CD38,IFI44,IFI44L,IFIT1,IFIT3,IRF9,ISG15,MX1,OAS2,OAS3,RSAD2,SOCS1	62 (10)
TNFSF10	cytokine	2.95	3.06e-07	6.51428	CTSB,IFI27,IFI6,IFIT1,IL1RN,IRF9,ISG15,SP100,TNFSF10	73 (15)
IFNA10	cytokine	2.191	3.27e-07	6.48545	IFIH1,IFIT1,ISG15,MX1,ZBP1	54 (7)
IFNL3	cytokine	2.426	4.18e-07	6.37882	DDX58,IFIH1,MX1,RSAD2,SOCS1,USP18	72 (11)
IL1B	cytokine	3.454	6.95e-07	6.15802	ARG1,ATF3,CCL2,CTSB,GBP1,GBP2,GM2A,HERC5,IFIT1,IFIT3,IL16,IL1RN,ISG15,JUP,MX1,OAS2,PLSCR1,RSAD2,SOCS1,SOCS2,TNFAIP6,TNFSF10,USP18	83 (17)
FAS	transmembrane receptor	2.563	1.75e-06	5.75696	CCL2,CTSL,FGL2,GBP1,GBP2,GIT2,GLIPR1,IFIT1,IL16,LAMP3,LILRB2,RSAD2,TNFAIP6,TNFSF10	60 (7)
IFNE	cytokine	2.449	4.27e-06	5.36957	HERC5,IFIH1,IFIT2,ISG15,USP18,ZBP1	56 (9)
IL27	cytokine	2.429	5.19e-06	5.28483	ADGRE1,CCL2,CD38,GBP2,IL1RN,MX1,OAS1,SOCS1,TNFSF10	75 (16)
CHUK	kinase	2.424	1.32e-05	4.87943	ATF3,CCL2,CTSB,GBP2,GM2A,IFIT2,IL1RN,ISG15,PLSCR1,TNIP1	55 (9)
PRKCA	kinase	2.381	1.65e-05	4.78252	CCL2,CTSB,IFIT1,IFIT3,OASL,RSAD2,RUNX1,SP100	70 (14)
MSC	transcription regulator	2.449	2.05e-05	4.68825	CCL2,IFI27,IFI44,IFI44L,IFIT1,XAF1
TNK1	kinase	2	4.47e-05	4.34969	IFIH1,IFIT2,OAS2,TNFSF10	56 (9)
IL15	cytokine	2.169	5.94e-05	4.22621	CCL2,CD160,CD38,CEACAM1,DEFA1 (includes others),GAPDH,IFIT1,IL7R,MX1,SOCS1,SOCS2,SP100,TNFSF10	75 (14)
JAK1	kinase	2.412	6.47e-05	4.1891	CCL2,IFIT2,IRF9,MX1,RUNX1,USP18	71 (11)
NFATC2	transcription regulator	3	7.98e-05	4.098	BATF,FGL2,IFIT2,IFIT3,ISG15,OASL,RSAD2,SOCS1,SOCS2	63 (9)
IFI16	transcription regulator	2.433	0.000125	3.90309	CCL2,DDX58,IL1RN,IL7R,ISG15,OAS1	76 (15)
IL2	cytokine	2.105	0.000128	3.89279	CCL2,CD160,CD38,CEACAM1,DAPK2,FGL2,GAPDH,IFNGR2,IL7R,LY6E,MX1,NT5E,SOCS1,SOCS2,TNFSF10	58 (13)
IFNK	cytokine	2	0.000145	3.83863	IFIH1,MX1,OAS1,ZBP1	54 (7)
IKBKB	kinase	2.229	0.000168	3.77469	ATF3,CCL2,CTSB,GBP2,GM2A,IL1RN,ISG15,MX1,SOCS1,SOCS2	71 (14)
IKBKE	kinase	2.397	0.00022	3.65758	ADAR,IFIH1,IFIT1,IFIT2,IFIT3,RSAD2	52 (11)
NFKBIA	transcription regulator	2.019	0.000239	3.6216	ADGRE5,CCL2,CTSB,GBP2,GM2A,IFI6,IL1RN,IL7R,ISG15,LY6E,NOD2,TNFSF10	66 (11)
OSM	cytokine	3.221	0.00056	3.25181	ARG1,ATF3,CCL2,CTSL,GBP1,GBP2,IRF9,MX1,OAS1,RUNX1,SERPING1,SMPD1,SOCS1	77 (18)
Map3k7	kinase	2.219	0.000704	3.15243	FGL2,IFIT2,ISG15,NOD2,RSAD2
IKBKG	kinase	2.421	0.00195	2.70997	CTSB,GBP2,GM2A,IL1RN,ISG15,TNFSF10	66 (12)
PRKCD	kinase	2.43	0.0082	2.08619	CCL2,CTSB,IL1RN,OAS1,PLSCR1,SOCS1	81 (17)
SMARCA4	transcription regulator	2.236	0.0135	1.86967	BATF,CCL2,CEACAM1,CTSB,GAPDH,GBP1,IFI27,IFIT1,IL7R,SOCS2,TNFSF10	63 (7)
SMARCB1	transcription regulator	2.236	0.0246	1.60906	CEACAM1,JUP,MX1,OAS1,OAS3
IL5	cytokine	2.415	0.0424	1.37263	CCL2,CEACAM1,FGL2,GBP2,SOCS1,SOCS2	79 (16)
